# Supplementary material for: miR-1285-3p targets TPI1 to regulate the glycolysis metabolism signaling pathway of Tibetan sheep Sertoli cells
Source: PLoS One. 2022 Sep 22;17(9):e0270364. doi: 10.1371/journal.pone.0270364 (PMC9499212; doi:10.1371/journal.pone.0270364)
Supplement: S1 Text — (TXT) [file pone.0270364.s005.txt]

S1 Text. The original data and Supplementary Materials were stored in Datadryad at: https://datadryad.org/stash/share/dg60cOPjYmG406-dwNzI2JdkOwleeknqaQI0nSR2oKA （doi:10.5061/dryad.5dv41ns7k）.
